# Supplementary material for: Cardiac angiosarcoma: how multimodality imaging and excimer laser assisted intracardiac biopsy led to the correct diagnosis—a case report
Source: Eur Heart J Case Rep. 2024 Aug 24;8(12):ytae433. doi: 10.1093/ehjcr/ytae433 (PMC11630895; doi:10.1093/ehjcr/ytae433)
Supplement: ytae433_Supplementary_Data [file ytae433_supplementary_data.zip]

Archive with 2 entries (2 files):
- Fig. 6.mov
- Figure 5.mp4
